# Supplementary material for: Development and Validation of a Concise Objectifiable Risk Evaluation Score for Non-Relapse Mortality after Allogeneic Hematopoietic Stem Cell Transplantation
Source: Cancers (Basel). 2024 Jan 25;16(3):515. doi: 10.3390/cancers16030515 (PMC10854706; doi:10.3390/cancers16030515)
Supplement: Supplementary file 1 [file cancers-16-00515-s001.zip]

Archive with 2 entries (2 files):
- cancers-2820449-supplementary.pdf
- Supplementary Table S7.xlsx
