# Supplementary material for: Development and Validation of a Concise Objectifiable Risk Evaluation Score for Non-Relapse Mortality after Allogeneic Hematopoietic Stem Cell Transplantation
Source: Cancers (Basel). 2024 Jan 25;16(3):515. doi: 10.3390/cancers16030515 (PMC10854706; doi:10.3390/cancers16030515)
Supplement: Supplementary file 1 [file cancers-16-00515-s001.zip › Supplementary Table S7.xlsx]

## Sheet: Tabelle1
Supplementary Table S7: Univariate analysis of the training (set 1) and first validation (set 2) cohort for all analysed parameters
Variable	Category	n (%)1	n (%)1	p Chi2	p NRM Set 1	p NRM Set 2
		Set 1	Set 2	(<0,05)2	(<0,1)3	(<0,1)3
Patients Number				NS
		617 (67)	298 (33)
HLA match/missmatch				NS	<0.001	NS
	Match	478 (78)	231 (78)
	Missmatch	138 (22)	67 (22)
HLA match degree				NS	0.033	0.023
	10/10	451 (73)	216 (72)
	9/10	106 (17)	53 (18)
	8/10	37 (6)	25 (8)
	<8/10	22 (4)	4 (1)
SCT year				0.035	NS	NS
	2013-2016	267 (43)	151 (51)
	2016-2018	350 (57)	147 (49)
SCT chronology				NS	NS	0.078
	1	527 (85)	250 (84)
	2	74 (12)	36 (12)
	3	13 (2)	7 (2)
	4	3 (0)	5 (2)
SCT chronolog_A				NS	NS	NS
	1	527 (85)	250 (84)
	>1	90 (15)	48 (16)
SCT Type				NS	NS	NS
	MRD	135 (22)	69 (23)
	MUD	482 (78)	229 (77)
Stem cell source				NS	NS	NS
	BM	35 (6)	15 (5)
	PBSC	582 (94)	283 (95)
PAT sex				NS	NS	NS
	male	382 (62)	183 (62)
	female	234 (38)	114 (38)
PAT/donor sex				NS	NS	NS
	match	401 (65)	194 (66)
	missmatch	215 (35)	102 (34)
PAT/donor sex 2				NS	0.095	NS
	male/male	311 (51)	149 (50)
	female/female	90 (15)	45 (15)
	male/female	71 (12)	33 (11)
	female/male	144 (23)	69 (23)
PAT/donor CMV				NS	0.016	NS
	pos/pos	286 (47)	125 (42)
	pos/neg	74 (12)	48 (16)
	neg/pos	59 (10)	37 (12)
	neg/neg	195 (32)	88 (30)
PAT CMV				NS	0.02	NS
	neg	254 (41)	125 (42)
	pos	360 (58)	173 (58)
	unknown	2 (0)	0 (0)
Karnofsky Index_A				NS	NS	NS
	≤90	423 (76)	213 (79)
	>90	130 (24)	56 (21)
Karnofsky Index				NS	<0.001	NS
	40	5 (1)	4 (2)
	50	1 (0)	0 (0)
	60	49 (9)	21 (8)
	70	12 (2)	3 (1)
	80	337 (61)	175 (65)
	90	13 (3)	10 (4)
	100	130 (24)	56 (21)
ECOG				NS	<0.001	NS
	0	128 (23)	57 (21)
	1	358 (65)	186 (69)
	2	64 (12)	24 (9)
	3	5 (1)	4 (1)
ECOG_A				NS	NS	NS
	0	128 (23)	57 (21)
	>0	427 (77)	214 (79)
ECOG_B				NS	<0.001	NS
	0+1	486 (88)	243 (90)
	2+3	69 (12)	28 (10)
BMI				NS	NS	NS
	<18,5	15 (2)	6 (2)
	18,5-24,9	298 (48)	139 (47)
	25-29,9	208 (34)	100 (34)
	30-34,9	77 (13)	40 (13)
	35-39,9	14 (2)	9 (3)
	≥40	4 (1)	4 (1)
BMI_A				NS	NS	NS
	<35	598 (97)	285 (96)
	>35	18 (3)	13 (4)
BMI_B				NS	NS	NS
	<18,5	15 (2)	6 (2)
	18,5-30	506 (82)	239 (80)
	>30	95 (15)	53 (18)
donor sex				NS	0.021	NS
	male	455 (74)	218 (73)
	female	162 (26)	79 (27)
PAT age (median)				NS	0.017	0.009
	<58	310 (50)	156 (52)
	>58	307 (50)	142 (48)
donor age (median)				NS	NS	NS
	<34	318 (52)	161 (54)
	>34	299 (48)	136 (46)
donor CMV				NS	NS	0.021
	neg	271 (44)	136 (46)
	pos	346 (56)	162 (54)
Diagnosis				NS	0.03	NS
	AML	245 (40)	97 (33)
	MDS	90 (15)	52 (17)
	NHL+HD	64 (10)	32 (11)
	ALL+other AL	49 (8)	25 (8)
	MM+PCL	59 (10)	35 (12)
	OMF+MDS/MPN+CML	110 (18)	57 (19)
PAT status				0.045	NS	NS
	CR	232 (49)	89 (40)
	PR	64 (14)	42 (19)
	PD	176 (37)	92 (41)
	other	145 (24)	75 (25)
PAT status_A				0.022	NS	NS
	CR	232 (38)	89 (30)
	non CR	385 (62)	209 (70)
TBI				NS	NS	NS
	no	490 (79)	230 (77)
	yes	127 (21)	68 (23)
TBI 8Gy				NS	NS	NS
	<8	40 (31)	23 (33)
	>8	87 (69)	46 (67)
TBI 12Gy				NS	NS	NS
	<12	44 (35)	27 (39)
	>12	83 (65)	42 (61)
MAC/RIC				NS	NS	NS
	MAC	360 (58)	167 (56)
	RIC	257 (42)	131 (44)
ATG				NS	0.031	NS
	no	118 (19)	64 (21)
	yes	499 (81)	234 (79)
ATG type				NS	<0.001	NS
	Fresenius	468 (95)	215 (93)
	Merieux	26 (5)	15 (7)
ATG dose (Fresenius;Merieux)				NS	NS	NS
	<30;4	157 (32)	71 (31)
	>30;4	339 (68)	161 (69)
Albumin CTC				NS	<0.001	0.001
	>LLN	369 (60)	186 (62)
	<LLN-30g/L	153 (25)	69 (23)
	<30-20g/L	89 (14)	40 (13)
	<20g/L	5 (1)	3 (1)
Total bilirubin CTC				NS	NS	NS
	<ULN	580 (94)	282 (95)
	>ULN-1,5xULN	28 (5)	11 (4)
	>1,5-3xULN	9 (1)	5 (2)
Creatinin CTC				NS	0.003	0.022
	<ULN	532 (86)	253 (85)
	>ULN-1,5xULN	68 (11)	35 (12)
	>1,5-3xULN	12 (2)	7 (2)
	>3-6xULN	4 (1)	1 (0)
	>6xULN	0 (0)	1 (0)
GOT CTC				NS	NS	<0.001
	<ULN	553 (90)	269 (91)
	>ULN-3xULN	60 (10)	25 (8)
	>3-5xULN	1 (0)	3 (1)
	>5-20xULN	2 (0)	0 (0)
GPT CTC				0.04	NS	NS
	<ULN	445 (72)	233 (78)
	>ULN-3xULN	158 (26)	55 (19)
	>3-5xULN	8 (1)	8 (3)
	>5-20xULN	5 (1)	1 (0)
TTE CTC				NS	0.037	NS
	>55%	541 (91)	272 (94)
	50-40%	43 (7)	16 (6)
	39-20%	11 (2)	1 (0)
	<20%	1 (0)	0 (0)
DLCOc				NS	NS	0.061
	>90%	8 (8)	2 (4)
	90-81%	18 (17)	4 (9)
	80-66%	34 (33)	15 (32)
	<65%	43 (42)	26 (55)
DLCO				NS	NS	0.026
	>90%	112 (27)	60 (29)
	90-81%	64 (16)	36 (18)
	80-66%	115 (28)	47 (23)
	<65%	121 (29)	62 (30)
VC CTC				NS	0.005	<0.001
	>90%	248 (44)	126 (46)
	90-75%	209 (37)	101 (37)
	75-50%	96 (17)	43 (16)
	<50%	13 (2)	2 (1)
FEV1 CTC				NS	0.002	0.001
	>99%	128 (22)	72 (26)
	99-70%	343 (60)	157 (56)
	69-60%	51 (9)	29 (10)
	59-50%	25 (4)	14 (5)
	<49%	25 (4)	6 (2)
Albumin_A				NS	0.001	0.008
	>30g/l	522 (85)	255 (86)
	<30g/L	94 (15)	43 (14)
Total bilirubin_A				NS	NS	0.076
	<ULN	580 (94)	282 (95)
	>ULN	37 (6)	16 (5)
Creatinine_A				NS	<0.001	0.014
	<ULN	532 (86)	253 (85)
	>ULN	84 (14)	44 (15)
GOT_A				NS	NS	<0.001
	<ULN	553 (90)	269 (91)
	>ULN	63 (10)	28 (9)
GPT_A				0.044	NS	NS
	<ULN	445 (72)	233 (78)
	>ULN	171 (28)	64 (22)
CRP (median)				NS	0.005	0.008
	<6mg/L	319 (52)	164 (55)
	>6mg/L	298 (48)	134 (45)
CRP (third quartile)				NS	0.005	0.004
	<17mg/L	462 (75)	229 (77)
	>17mg/L	155 (25)	69 (23)
NT-proBNP (median)				NS	0.017	<0.001
	<198ng/L	294 (49)	147 (52)
	>198ng/L	303 (51)	138 (48)
Albumin electrophoresis (median)				NS	NS	NS
	<58%	271 (50)	115 (44)
	>58%	272 (50)	149 (56)
Albumin electrophoresis (first quartile)				NS	NS	NS
	<54%	147 (27)	60 (23)
	>54%	396 (73)	204 (77)
Vit D (median)				NS	NS	NS
	<16µg/L	194 (50)	84 (50)
	>16µg/L	193 (50)	85 (50)
Vit D (first quartile)				NS	NS	0.045
	<10µg/L	108 (28)	42 (25)
	>10µg/L	279 (72)	127 (75)
TTE_A				NS	0.06	NS
	>55%	541 (91)	272 (94)
	<50%	55 (9)	17 (6)
DLCOc_A				NS	NS	NS
	>80%	26 (25)	6 (13)
	<80%	77 (75)	41 (87)
DLCO_B				NS	NS	0.006
	>80%	176 (43)	96 (47)
	<80%	236 (57)	109 (53)
DLCO_A				NS	NS	0.005
	>90%	112 (27)	60 (29)
	<90%	300 (73)	145 (71)
VC_B				NS	0.059	<0.001
	>90%	248 (44)	126 (46)
	<90%	318 (56)	146 (54)
VC_A				NS	<0.001	<0.001
	>75%	457 (81)	227 (83)
	<75%	109 (19)	45 (17)
FEV1_A				NS	NS	0.017
	>99%	128 (22)	72 (26)
	<99%	444 (78)	206 (74)
FEV1/VC (median)				NS	NS	0.022
	<98%	276 (50)	134 (52)
	>98%	277 (50)	124 (48)
FEV1/VC (first quartile)				NS	NS	NS
	<91%	116 (21)	68 (26)
	>91%	433 (79)	194 (74)
Vit D (third quartile)				NS	NS	NS
	>20µg/L	151 (39)	63 (37)
	<20µg/L	236 (61)	106 (63)
FEV1/VC (cutoff 70%)				NS	NS	0.004
	>70%	542 (98)	252 (98)
	<70%	11 (2)	6 (2)
FEV1/VC (cutoff 80%)				NS	NS	0.013
	>80%	518 (94)	240 (93)
	<80%	35 (6)	18 (7)
Albumin electrophoresis (cutoff 50%)				NS	NS	NS
	>50%	487 (89)	220 (85)
	<50%	60 (11)	40 (15)
Albumin electrophoresis (cutoff 46%)				0.034	0.052	NS
	>46%	526 (96)	241 (93)
	<46%	21 (4)	19 (7)
PAT/ don CMV_A				NS	0.03	NS
	PAT/don CMV pos/neg	74 (12)	48 (16)
	other	540 (88)	250 (84)
PAT/don Sex_A				NS	0.03	NS
	PAT/don male/female	71 (12)	33 (11)
	other	545 (88)	263 (89)
PAT age_A				NS	NS	0.069
	<30	43 (7)	15 (5)
	30-39	43 (7)	14 (5)
	40-49	79 (13)	47 (16)
	50-59	162 (26)	87 (29)
	≥60	290 (47)	135 (45)
PAT age_B				NS	0.079	NS
	<30	43 (7)	15 (5)
	30-39	43 (7)	14 (5)
	40-49	79 (13)	47 (16)
	50-59	162 (26)	87 (29)
	60-69	203 (33)	95 (32)
	≥70	87 (14)	40 (13)
PAT age_C				NS	0.008	0.048
	<60	327 (53)	163 (55)
	60-69	203 (33)	95 (32)
	>70	87 (14)	40 (13)
donor age_A				NS	NS	NS
	<30	237 (38)	111 (37)
	30-39	168 (27)	81 (27)
	40-49	105 (17)	48 (16)
	50-59	78 (13)	37 (12)
	≥60	29 (5)	20 (7)
Albumin_CTC_A				NS	0.001	0.008
	>30g/l	522 (85)	255 (86)
	<30g/l	94 (15)	43 (14)
Albumin_CTC_B				NS	<0.001	0.005
	>LLN	369 (60)	186 (62)
	<LLN	247 (40)	112 (38)
FEV1_CTC_A				NS	0.002	<0.001
	>60%	522 (91)	258 (93)
	<60%	50 (9)	20 (7)
HLA match degree_A				NS	0.004	NS
	10/10 + 8/10	488 (79)	241 (81)
	9/10 + <8/10	128 (21)	57 (19)
HLA match degree_B				NS	0.016	NS
	10/10	451 (73)	216 (72)
	other	165 (27)	82 (28)
NTproBNP (third quartile)				0.006	0.002	0.009
	<493ng/L	431 (72)	230 (81)
	>493ng/L	166 (28)	55 (19)
TTE_A				NS	NS	NS
	>55%	541 (91)	272 (94)
	50-40%	43 (7)	16 (6)
	<40%	12 (2)	1 (0)
Creatinine_B				NS	0.001	0.038
	<ULN	532 (86)	253 (85)
	>ULN-1,5xULN	68 (11)	35 (12)
	>1,5xULN	16 (3)	9 (3)
disease risk				NS	NS	NS
	Low risk	267 (43)	109 (37)
	High risk	350 (57)	189 (63)
NS – not significant; ULN - upper limit of normal; LLN - lower limit of normal; CTC -Common Terminology Criteria (for Adverse Events, CTCAE)
ECOG - Eastern Cooperative Oncology Group Performance Status, BMI - Body mass index, CMV - Cytomegalovirus, GOT - Glutamic-oxaloacetic transaminase, GPT - Glutamate-pyruvate transaminase, CRP – C-reactive protein, NT-proBNP - N-terminal pro–B-type natriuretic peptide, MAC - Myeloablative conditioning, RIC - Reduced intensity conditioning, ATG - Anti-thymocyte globulin, AML - Acute myeloid leukemi…
1Statistic presented: n (%)
2Chi-squared-Test of independence
3Gray's Test for competing risk (NRM is shown)
